# Supplementary material for: Novel Selective and Low-Toxic Inhibitor of LmCPB2.8ΔCTE (CPB) One Important Cysteine Protease for Leishmania Virulence
Source: Biomolecules. 2022 Dec 19;12(12):1903. doi: 10.3390/biom12121903 (PMC9775234; doi:10.3390/biom12121903)
Supplement: Supplementary file 1 [file biomolecules-12-01903-s001.zip]

Archive with 1 entries (1 files):
- biomolecules-2083302-supplementary.pdf
